# Supplementary material for: The Application of Optical Genome Mapping (OGM) in Severe Short Stature Caused by Duplication of 15q14q21.3
Source: Genes (Basel). 2023 Apr 29;14(5):1016. doi: 10.3390/genes14051016 (PMC10218401; doi:10.3390/genes14051016)
Supplement: Supplementary file 1 [file genes-14-01016-s001.zip]

Archive with 1 entries (1 files):
- genes-2340511-supplementary.pdf
